# Supplementary material for: The Secondary Metabolites Profile in Horse Chestnut Leaves Infested with Horse-Chestnut Leaf Miner
Source: Molecules. 2022 Aug 25;27(17):5471. doi: 10.3390/molecules27175471 (PMC9458045; doi:10.3390/molecules27175471)
Supplement: Supplementary file 1 [file molecules-27-05471-s001.zip]

Archive with 1 entries (1 files):
- molecules-1861203-supplementary.pdf
